# Supplementary material for: Design, Synthesis and Biological Evaluation of Conjugates of 3-O-Descladinose-azithromycin and Nucleobases against rRNA A2058G- or A2059G-Mutated Strains
Source: Molecules. 2023 Jan 30;28(3):1327. doi: 10.3390/molecules28031327 (PMC9920417; doi:10.3390/molecules28031327)
Supplement: Supplementary file 1 [file molecules-28-01327-s001.zip]

Archive with 1 entries (1 files):
- molecules-2108821-SI.pdf
